# Supplementary material for: Construction and validation of a novel senescence-related risk score can help predict the prognosis and tumor microenvironment of gastric cancer patients and determine that STK40 can affect the ROS accumulation and proliferation ability of gastric cancer cells
Source: Front Immunol. 2023 Oct 17;14:1259231. doi: 10.3389/fimmu.2023.1259231 (PMC10616298; doi:10.3389/fimmu.2023.1259231)
Supplement: Supplementary file 1 [file Table_1.xlsx]

## Sheet: Sheet1
Gene id	Primer F	Primer R
STK40	GTGTTTGGCGAGGAAAGATGGC	TTCCTGGCTCTCTATGCCTTGG
β-ACTIN	CACCATTGGCAATGAGCGGTTC	AGGTCTTTGCGGATGTCCACGT
